# Supplementary material for: Mutation Signatures and In Silico Docking of Novel SARS-CoV-2 Variants of Concern
Source: Microorganisms. 2021 Apr 26;9(5):926. doi: 10.3390/microorganisms9050926 (PMC8146828; doi:10.3390/microorganisms9050926)
Supplement: Supplementary file 1 [file microorganisms-09-00926-s001.zip]

Archive with 1 entries (1 files):
- microorganisms-1160239-supplementary.pdf
